# Supplementary material for: Evaluation of Different Interstimulus Rinse Protocols on Smoke Attribute Perception in Wildfire-Affected Wines
Source: Molecules. 2021 Sep 7;26(18):5444. doi: 10.3390/molecules26185444 (PMC8470714; doi:10.3390/molecules26185444)
Supplement: Supplementary file 1 [file molecules-26-05444-s001.zip]

Archive with 3 entries (3 files):
- Complete WB Images.pdf
- Supplementary Figures and Tables.pdf
- Video S1.pptx
